# Supplementary material for: DNAH3 deficiency causes flagellar inner dynein arm loss and male infertility in humans and mice
Source: eLife. 2024 Nov 6;13:RP96755. doi: 10.7554/eLife.96755 (PMC11540302; doi:10.7554/eLife.96755)
Supplement: Figure 1—source data 4. [file elife-96755-fig1-data4.zip]

Archive with 2 entries (2 files):
- data 2.tif
- data 1.tif
