# Supplementary material for: DNAH3 deficiency causes flagellar inner dynein arm loss and male infertility in humans and mice
Source: eLife. 2024 Nov 6;13:RP96755. doi: 10.7554/eLife.96755 (PMC11540302; doi:10.7554/eLife.96755)
Supplement: Figure 5—source data 1. [file elife-96755-fig5-data1.zip]

Archive with 1 entries (1 files):
- Figure 5 source data 1.pdf
