# Supplementary material for: DNAH3 deficiency causes flagellar inner dynein arm loss and male infertility in humans and mice
Source: eLife. 2024 Nov 6;13:RP96755. doi: 10.7554/eLife.96755 (PMC11540302; doi:10.7554/eLife.96755)
Supplement: Figure 5—source data 2. [file elife-96755-fig5-data2.zip]

Archive with 9 entries (6 files):
- Figure 5D-Figure 6D/
- Figure 5D-Figure 6D/data 1.tif
- Figure 5D-Figure 6D/data 2.tif
- Figure 5E-Figure 6E/
- Figure 5E-Figure 6E/data 1.tif
- Figure 5E-Figure 6E/data 2.tif
- Figure 5F-Figure 6F/
- Figure 5F-Figure 6F/data 1.tif
- Figure 5F-Figure 6F/data 2.tif
